# Supplementary material for: Therapeutic Potency of Induced Pluripotent Stem-Cell-Derived Corneal Endothelial-like Cells for Corneal Endothelial Dysfunction
Source: Int J Mol Sci. 2022 Dec 31;24(1):701. doi: 10.3390/ijms24010701 (PMC9821383; doi:10.3390/ijms24010701)
Supplement: Supplementary file 1 [file ijms-24-00701-s001.zip]

Archive with 1 entries (1 files):
- ijms-1823943-supplementary.pdf
